# Supplementary material for: Gestational and Lactational Atrazine Exposure Potentially Mediates Behavioral and Dopaminergic Alterations in Rat Offspring: Insights into Nurr1-Related ceRNA Regulation
Source: Int J Mol Sci. 2026 Apr 25;27(9):3818. doi: 10.3390/ijms27093818 (PMC13163254; doi:10.3390/ijms27093818)
Supplement: Supplementary file 1 [file ijms-27-03818-s001.zip]

Archive with 1 entries (1 files):
- ijms-4208904-supplementary.pdf
